# Supplementary material for: A pan-cancer landscape of telomeric content shows that RAD21 and HGF alterations are associated with longer telomeres
Source: Genome Med. 2022 Feb 26;14:25. doi: 10.1186/s13073-022-01029-7 (PMC8883689; doi:10.1186/s13073-022-01029-7)
Supplement: Supplementary file 1 — Additional file 1: Table S1. Sample counts and median telomeric content per disease group. Table S2. Telomeric content of samples (pan-cancer) with alterations in ATRX, DAXX, TERC, TERTp, or WT. Table S3. Hits from enrichment analysis of high telomeric content samples with genetic alterations per disease ontology. Table S4. Telomeric content of samples (within specific disease ontologies) with alterations in ATRX, DAXX, TERC, TERTp, RAD21, or HGF compared to WT. Table S5. In each tab, a summary of alterations observed in ATRX, DAXX, TERC, TERTp, RAD21, and HGF is provided. SV, short variant alteration; CN, copy number alteration; RE, rearrangement. For SVs, the protein effect is listed and for REs, the partner gene is noted. Table S6. Top five disease ontologies in terms of RAD21 alteration prevalence. Table S7. Telomeric content of samples (pan-cancer) with alterations in ATRX, DAXX, TERC, TERTp, RAD21, HGF, or WT. Table S8. Count of samples with alterations vs. amplifications in RAD21 and HGF. Table S9. Hits from enrichment analysis of high telomeric content samples in amplifications across chr8q chromosome bands. Table S10. Levels of TERRA in samples (pan-cancer) with alterations in ATRX, DAXX, RAD21, HGF, or WT. Table S11. Telomeric content of samples with multiple alterations in ATRX, DAXX, TERC, TERTp, RAD21, or HGF (within specific disease ontologies). [file 13073_2022_1029_MOESM1_ESM.xlsx]

## Sheet: Table S1
Disease group	Median telomeric content	Sample Count
leiomyosarcoma	1766	94
adrenal gland	1754.9	156
liver	1548.4	426
glioma	1449.6	2454
prostate	1427	3859
peripheral nervous system (pns)	1385.9	88
bone sarcoma	1374.8	55
thyroid	1320.7	707
germ cell	1301.9	136
endocrine-neuroendocrine	1300.5	397
stomach	1290.3	1368
colorectal (crc)	1285.5	12062
soft tissue sarcoma	1273.9	205
breast	1271	9949
cholangiocarcinoma	1262	1518
pancreas	1255.8	5072
gist	1248.2	422
thymus	1243.4	75
esophagus	1242.9	2812
unknown primary carcinoma (cup)	1237.2	4344
cns non-glioma	1233	413
biliary	1219.9	1011
male-neuroendocrine	1209.9	143
salivary gland	1205.8	376
lung non-small cell lung carcinoma (nsclc)	1205	16468
mesothelioma	1202.1	343
adenoid cystic carcinoma	1194.6	289
melanoma	1186.3	2623
bladder	1183.5	2371
kidney	1181.1	1485
small intestine	1176.4	387
urinary	1171.6	258
appendix	1159.9	248
ovary	1153.4	5927
unknown primary underspecified	1152	228
endometrial	1141.8	3162
unknown primary-neuroendocrine	1135.6	615
peritoneum	1132.9	309
head and neck	1124.7	1609
anus	1115.2	340
carcinoid	1096.6	216
head and neck-neuroendocrine	1093.3	60
fallopian tube	1091.6	715
skin	1091.3	409
gi-neuroendocrine	1088.8	257
uterus	1082.1	527
cervix	1071.8	908
female genital	1067.3	289
female-neuroendocrine	1039.8	86
male genital	1034.2	81
thymus thymoma	974.1	55
small cell	971.8	1250
skin-neuroendocrine	880.1	95
other	.	207

## Sheet: Table S2
		Telomeric Content
Group	Sample Count	Median	Q1	Q3
ATRX	1428	1470	1101	2125
DAXX	252	1350	1083	1959
TERC	2512	1257	1007	1656
TERTp	9077	1188	944	1533
WT	76499	1230	985	1559

## Sheet: Table S3
Gene	Disease Ontology	OddsRatio	correctedPvalue	hi_tel_gene_alt	hi_tel_gene_WT	low_tel_gene_alt	low_tel_gene_WT
ATRX	brain glioblastoma (gbm)	82.6771	0	117	271	2	383
ATRX	brain anaplastic astrocytoma	13.4333	1.34299e-05	31	15	6	39
ATRX	brain astrocytoma	10.2143	0.000818708	26	14	6	33
ATRX	brain glioma (nos)	6.04167	0.0038448	29	48	7	70
DAXX	pancreas islet cell tumor	23.8696	0.00209458	18	46	1	61
HGF	brain glioblastoma (gbm)	8.27101	0.000202759	31	357	4	381
HGF	prostate acinar adenocarcinoma	2.83293	0.00769147	52	883	19	914
HGF	kidney clear cell carcinoma	∞	0.0155679	13	102	0	114
RAD21	prostate acinar adenocarcinoma	2.6613	2.00769e-09	166	769	70	863
RAD21	lung adenocarcinoma	1.68657	0.000347898	216	2314	132	2385
RAD21	breast carcinoma (nos)	1.47676	0.00139238	372	1074	277	1181
RAD21	breast invasive lobular carcinoma (ilc)	5.94595	0.00723842	25	111	5	132
RAD21	breast invasive ductal carcinoma (idc)	1.4841	0.0348575	249	611	187	681
TERC	lung squamous cell carcinoma (scc)	1.99043	3.25731e-05	177	662	99	737
TERC	prostate acinar adenocarcinoma	4.08379	0.0411739	28	907	7	926
TERT	brain glioblastoma (gbm)	0.0847619	0	178	210	350	35
TERT	skin melanoma	0.487943	0.00130388	220	141	275	86
TERT	brain anaplastic astrocytoma	0.116649	0.00311693	5	41	23	22
TERT	brain glioma (nos)	0.25557	0.0168623	16	61	39	38
TERT	brain astrocytoma	0.0842105	0.0263492	2	38	15	24
Note: For HGF, the 95 percent confidence interval for odds ratio in kidney clear cell carcinoma was [3.7-Inf]. The lower bound was used for plotting.
hi_tel_gene_alt denotes the group with high telomeric content and known/likely alterations in the gene
hi_tel_gene_WT denotes the group with high telomeric content and lacks known/likely alterations in the gene
low_tel_gene_alt denotes the group with low telomeric content and known/likely alterations in the gene
low_tel_gene_WT denotes the group with low telomeric content and lacks known/likely alterations in the gene

## Sheet: Table S4
			Telomeric Content
Group	Disease Ontology	Sample Count	Median	Q1	Q3
ATRX WT	glioma	1809	1315	987	1820
ATRX Alt	glioma	373	2350	1796	3075
DAXX WT	pancreas islet cell tumor	216	1287	965	1695
DAXX Alt	pancreas islet cell tumor	32	1854	1331	2314
TERC WT	lung squamous cell carcinoma (scc)	2808	1173	951	1467
TERC Alt	lung squamous cell carcinoma (scc)	535	1237	1024	1618
TERC WT	prostate acinar adenocarcinoma	3672	1432	1101	1904
TERC Alt	prostate acinar adenocarcinoma	59	1886	1245	2643
TERTp WT	glioma	826	2017	1434	2708
TERTp Alt	glioma	1356	1231	938	1652
TERTp WT	skin melanoma	430	1247	956	1681
TERTp Alt	skin melanoma	1025	1103	900	1409
RAD21 WT	breast	7640	1253	1002	1592
RAD21 Alt	breast	2153	1347	1046	1726
RAD21 WT	lung adenocarcinoma	9394	1206	982	1510
RAD21 Alt	lung adenocarcinoma	694	1252	1046	1623
RAD21 WT	prostate acinar adenocarcinoma	3288	1409	1088	1863
RAD21 Alt	prostate acinar adenocarcinoma	443	1694	1245	2292
HGF WT	brain glioblastoma (gbm)	1458	1272	962	1813
HGF Alt	brain glioblastoma (gbm)	80	1650	1281	2055
HGF WT	kidney renal cell carcinoma	443	1056	838	1377
HGF Alt	kidney renal cell carcinoma	18	1518	1300	1828
HGF WT	prostate acinar adenocarcinoma	3598	1428	1099	1900
HGF Alt	prostate acinar adenocarcinoma	133	1643	1283	2104

## Sheet: Table S5 - ATRX
Alteration	Sample Count
Multiple alterations	68
CN: Deletion	67
RE: ATRX:ATRX	36
SV: A419V	20
RE: ATRX:N/A	18
SV: N2290S	17
SV: S750del	15
SV: R1302fs*44	14
SV: F2113fs*9	13
SV: R840fs*29	13
SV: E2265del	11
SV: K2225del	10
SV: T1582fs*19	10
SV: D1940fs*15	9
SV: K1930fs*1	9
SV: K358fs*2	9
SV: R1426*	8
SV: R1739*	8
SV: A224V	7
SV: R2111*	7
SV: R907*	7
SV: I1049fs*4	6
SV: K1357fs*18	6
SV: K1936fs*19	6
SV: K993fs*10	6
SV: L359fs*3	6
SV: R2188*	6
SV: R250*	6
SV: E886fs*10	5
SV: K994fs*6	5
SV: R1514*	5
SV: R1803H	5
SV: R2079*	5
SV: T1582fs*24	5
Alterations seen less than 5 times each	863

## Sheet: Table S5 - DAXX
Alteration	Sample Count
RE: DAXX:N/A	11
CN: Deletion	7
SV: S353*	7
Alterations seen less than 5 times each	212

## Sheet: Table S5 - TERC
Alteration	Sample Count
CN: Amplification	2165
Note: Only CN alterations were investigated for TERC

## Sheet: Table S5 - TERTp
Alteration	Sample Count
SV: promoter -124C>T	6176
SV: promoter -146C>T	2060
SV: promoter -139_-138CC>TT	167
SV: promoter -125_-124CC>TT	88
Multiple alterations	16
Note: Only promoter SV alterations were investigated for TERTp

## Sheet: Table S5 - RAD21
Alteration	Sample Count
CN: Amplification	5136
Multiple alterations	18
RE: RAD21:N/A	17
RE: RAD21:RAD21	17
RE: RAD21:EIF3H	8
SV: R437H	5
SV: R586*	5
SV: R65*	5
Alterations seen less than 5 times each	134

## Sheet: Table S5 - HGF
Alteration	Sample Count
CN: Amplification	1272
SV: E199K	12
SV: R424C	9
SV: R695H	9
SV: R533*	6
Multiple alterations	5
SV: D252N	5
SV: E174K	5
SV: R468H	5
Alterations seen less than 5 times each	47

[truncated: 6 more sheets: Table S6, Table S7, Table S8, Table S9, Table S10, Table S11]
